# Supplementary material for: Immune-Mediated Renal Diseases: A Team-Based Learning Module for Preclinical Medical Students
Source: MedEdPORTAL. 2021 Dec 16;17:11206. doi: 10.15766/mep_2374-8265.11206 (PMC8674152; doi:10.15766/mep_2374-8265.11206)
Supplement: Supplementary file 1 — Student Instructions.docxiRAT & tRAT - Student Version.docxiRAT & tRAT - Instructor Version.docxTeam Application Activities - Student Version.docxTeam Application Activities - Instructor Version.docxPostsession Survey.docx [file mep_2374-8265.11206-s001.zip]

Archive with 7 entries (7 files):
- A. Student Instructions.docx
- B. iRAT & tRAT - Student Version.docx
- C. iRAT & tRAT - Instructor Version.docx
- D. Team Application Activities - Student Version.docx
- E. Team Application Activities - Instructor Version.docx
- Educational_Summary_Report_11206.pdf
- F. Postsession Survey.docx
